# Supplementary material for: The Effect of Filler Dimensionality and Content on Resistive Viscoelasticity of Conductive Polymer Composites for Soft Strain Sensors
Source: Polymers (Basel). 2023 Aug 11;15(16):3379. doi: 10.3390/polym15163379 (PMC10458475; doi:10.3390/polym15163379)
Supplement: Supplementary file 1 [file polymers-15-03379-s001.zip]

Archive with 1 entries (1 files):
- polymers-2503785-supplementary.pdf
